# Supplementary material for: Analysis of differential gene expression of pro-inflammatory cytokines in the nasopharyngeal milieu of mild & severe COVID-19 cases
Source: PLoS One. 2022 Dec 30;17(12):e0279270. doi: 10.1371/journal.pone.0279270 (PMC9803207; doi:10.1371/journal.pone.0279270)
Supplement: S1 Data — (XLSX) [file pone.0279270.s002.xlsx]

## Sheet: mild
Mild code	Globin	Globin	average CT value	il-1		average CT value	Delta Ct	il-2		average CT value	Delta Ct	il-4		average CT value	Delta Ct	il-6		average CT value	Delta Ct	il-10		AVERAGE CT	Delta Ct	ifn-g		AVERAGE CT	Delta Ct	tnf-a		AVERAGE CT	Delta Ct	tgf-b		AVERAGE CT	Delta Ct
3	28.5575	29.2852	28.9214	33.1697	34.201	33.6854	4.76403	29.3518	28.0012	28.6765	-0.244827	29.4725	29.2405	29.3565	0.435182	0	0	0	-28.9214	29.1256	30.3358	29.7307	0.809367	30.2712	29.7343	30.0028	1.08144	29.9368	31.4417	30.6893	1.76791	29.545	29.1959	29.3705	0.449103
5	28.8004	28.5227	28.6616	35.1284	36.1245	35.6265	6.9649	29.3029	29.2871	29.295	0.633442	33.13	33.57	33.35	4.68843	0	0	0	-28.6616	27.3241	27.0698	27.1969	-1.46463	27.8915	27.6554	27.7735	-0.888074	28.1226	29.134	28.6283	-0.0332603	30.0083	31.0057	30.507	1.8454
6	33.6826	33.0836	33.3831	36.9265	37.071	36.9988	3.61566	32.1238	33.1263	32.625	-0.758094	0	0	0	-33.3831	0	0	0	-33.3831	0	0	0	-33.3831	31.8237	31.8233	31.8235	-1.55961	32.959	32.0439	32.5015	-0.881672	37.8615	33.7143	35.7879	2.4048
7	28.5493	28.6951	28.6222	33.1489	34.8865	34.0177	5.39546	27.4134	28.7691	28.0913	-0.530945	32.633	32.1662	32.3996	3.77739	0	0	0	-28.6222	27.7772	27.8898	27.8335	-0.78874	27.2362	27.0394	27.1378	-1.48444	28.227	28.9142	28.5706	-0.0516339	29.3917	29.5516	29.4716	0.849418
8	27.2728	28.0127	27.6427	32.0342	31.7541	31.8941	4.25138	31.0222	31.8543	31.4383	3.79551	30.3303	30.2606	30.2954	2.65268	0	0	0	-27.6427	29.2348	29.1652	29.2	1.55726	27.2753	27.5808	27.428	-0.214695	27.5697	28.2767	27.9232	0.280471	29.0453	29.0336	29.0395	1.39672
11	24.9777	24.5059	24.7418	30.4412	30.1019	30.2716	5.52979	26.8856	27.5444	27.215	2.47323	32.0475	24.8196	28.4335	3.69174	0	0	0	-24.7418	25.3229	25.3441	25.3335	0.591733	24.6463	24.5526	24.5994	-0.14238	25.4185	25.1904	25.3045	0.562659	25.7147	26.0627	25.8887	1.14688
12	28.1343	25.5324	26.8334	29.5831	39.3241	34.4536	7.62017	22.7015	25.5168	24.1091	-2.72428	25.2008	24.4607	24.8307	-2.00269	34.2721	37.5898	35.931	9.09756	25.664	25.1701	25.417	-1.41635	24.2961	24.6125	24.4543	-2.37907	25.987	25.7072	25.8471	-0.986282	25.2964	26.4092	25.8528	-0.980565
13	26.55	24.8738	25.7119	31.7937	31.6229	31.7083	5.99643	26.4161	24.9712	25.6937	-0.018182	25.8633	25.0568	25.46	-0.251863	0	0	0	-25.7119	23.5453	24.1966	23.871	-1.8409	23.2932	23.7625	23.5278	-2.18403	24.9491	24.5491	24.7491	-0.962756	25.333	26.0106	25.6718	-0.0400869
14	25.6618	25.4626	25.5622	30.746	30.7283	30.7371	5.17491	28.2945	26.979	27.6368	2.07453	26.7155	26.9631	26.8393	1.27708	0	0	0	-25.5622	24.7868	25.5532	25.17	-0.39222	24.9152	24.8123	24.8638	-0.698462	25.9354	25.8145	25.8749	0.312699	26.5483	27.1154	26.8318	1.26962
15	25.7534	25.539	25.6462	31.8113	32.4501	32.1307	6.48448	25.21	25.2432	25.2266	-0.419615	25.836	25.5382	25.6871	0.0408865	32.4017	32.1048	32.2532	6.60701	24.962	26.5981	25.78	0.133799	24.8733	25.6861	25.2797	-0.366526	26.1485	25.3254	25.7369	0.0906895	27.1783	27.1798	27.179	1.53282
16	26.299	27.1593	26.7291	26.7008	25.9191	26.31	-0.419176	26.7008	25.9191	26.31	-0.419176	27.5423	26.6187	27.0805	0.351366	0	0	0	-26.7291	0	0	0	-26.7291	28.4646	28.531	28.4978	1.76869	0	0	0	-26.7291	29.9335	29.6846	29.809	3.07991
17	28.0342	28.0705	28.0523	35.1353	34.1357	34.6355	6.58317	28.4764	29.4534	28.9649	0.912564	30.4496	29.4543	29.952	1.89965	0	0	0	-28.0523	29.2559	29.6858	29.4709	1.41858	26.512	27.001	26.7565	-1.29579	28.7976	27.9016	28.3496	0.297337	33.5858	33.9777	33.7818	5.72945
18	25.3087	24.8185	25.0636	30.8108	30.9285	30.8696	5.80602	25.069	26.5154	25.7922	0.728625	24.3956	24.4382	24.4169	-0.646706	0	0	0	-25.0636	23.4671	24.074	23.7705	-1.29309	24.0734	24.0606	24.067	-0.996597	25.1118	24.4367	24.7742	-0.28937	25.2748	26.0959	25.6854	0.621773
19	26.3976	26.0251	26.2114	30.5819	32.0619	31.3219	5.11051	26.7389	26.3759	26.5574	0.346029	25.0554	24.8428	24.9491	-1.26227	0	0	0	-26.2114	24.7312	25.4543	25.0928	-1.1186	24.8394	24.752	24.7957	-1.41569	25.3007	25.404	25.3524	-0.858981	26.2737	26.4712	26.3724	0.161072
20	26.211	27.8754	27.0432	35.5325	34.3509	34.9417	7.8985	28.2024	28.6362	28.4193	1.37612	28.8684	29.1434	29.0059	1.96273	0	0	0	-27.0432	20.5479	27.6534	24.1006	-2.94256	29.2511	29.4602	29.3556	2.31245	30.5001	29.9041	30.2021	3.15892	30.8607	30.3453	30.603	3.55981
21	26.1387	23.9912	25.0649	30.9076	30.878	30.8928	5.82782	25.878	26.5778	26.2279	1.16299	23.1918	24.7609	23.9764	-1.08859	0	0	0	-25.0649	23.5366	24.2964	23.9165	-1.14848	23.7974	23.8553	23.8264	-1.23858	25.359	24.4126	24.8858	-0.179127	25.451	25.7374	25.5942	0.529224
23	26.0182	28.6781	27.3481	30.354	33.6914	32.0227	4.67457	29.5008	21.7973	25.649	-1.69909	10.1097	7.97049	9.0401	-18.308	35.1692	37.3802	36.2747	8.92657	28.3665	29.0916	28.729	1.38091	31.5283	28.8608	30.1945	2.84638	28.1411	27.3953	27.7682	0.420056	29.655	30.7504	30.2027	2.85455
24	26.7311	25.4168	26.074	29.2073	33.1908	31.199	5.12505	26.9235	27.9564	27.44	1.36603	26.3436	26.4421	26.3928	0.318868	37.9612	35.6226	36.7919	10.718	26.7828	26.0034	26.3931	0.319113	26.5959	27.0188	26.8073	0.733363	27.7261	26.7591	27.2426	1.16864	28.1105	28.8635	28.487	2.41303
25	26.6265	25.1529	25.8897	19.7238	32.5209	26.1223	0.232624	27.5389	25.757	26.6479	0.758204	26.9839	27.5977	27.2908	1.40107	35.6549	36.3789	36.0169	10.1272	24.8796	26.4231	25.6514	-0.238356	24.9612	25.1546	25.0579	-0.831846	26.6894	25.9925	26.3409	0.451223	26.9615	27.0464	27.004	1.11423
28	25.9622	27.1965	26.5794	32.3592	33.2525	32.8059	6.2265	26.4743	26.9906	26.7325	0.153139	26.5618	25.7514	26.1566	-0.422736	0	0	0	-26.5794	26.2881	25.2789	25.7835	-0.795886	25.27	26.261	25.7655	-0.813855	26.5728	26.2813	26.427	-0.152329	26.9978	27.2513	27.1246	0.545207
29	31.4831	29.1247	30.3039	25.4154	30.5101	27.9628	-2.34112	25.8188	25.8942	25.8565	-4.44741	25.7691	25.034	25.4015	-4.90236	30.5153	31.6841	31.0997	0.795802	24.6442	24.8172	24.7307	-5.57317	25.3106	25.3598	25.3352	-4.96867	27.0674	26.0982	26.5828	-3.72108	26.0191	27.3305	26.6748	-3.6291
31	28.3802	28.1705	28.2753	32.2743	33.027	32.6506	4.37531	28.413	30.5263	29.4696	1.19427	25.7398	25.3851	25.5624	-2.71289	0	0	0	-28.2753	26.2341	26.4801	26.3571	-1.91823	25.7788	28.2057	26.9922	-1.2831	26.9582	26.5554	26.7568	-1.51853	29.7473	30.313	30.0302	1.75482
34	27.864	27.7222	27.7931	30.6128	34.3328	32.4728	4.6797	29.3064	28.9553	29.1308	1.33774	28.766	28.33	28.548	0.754934	0	0	0	-27.7931	27.2408	26.2317	26.7362	-1.05686	27.8356	28.0808	27.9582	0.165102	29.1107	27.6772	28.394	0.600877	28.1425	29.1387	28.6406	0.847533
35	26.3615	26.249	26.3052	32.0794	31.659	31.8692	5.56396	27.1786	27.2842	27.2314	0.926136	25.0032	25.463	25.2331	-1.07208	0	0	0	-26.3052	0	0	0	-26.3052	25.268	25.2337	25.2508	-1.0544	26.0414	25.8556	25.9485	-0.35669	26.1491	26.9745	26.5618	0.256563
36	29.1903	27.8036	28.4969	31.456	33.3885	32.4222	3.92532	28.3399	28.2802	28.3101	-0.186841	27.3435	28.1033	27.7234	-0.773495	0	0	0	-28.4969	0	0	0	-28.4969	27.4641	27.4623	27.4632	-1.03372	31.7602	27.9038	29.832	1.33507	29.764	31.1732	30.4686	1.97169
37	27.3831	26.9466	27.1649	32.0796	32.5739	32.3267	5.16187	28.5814	28.5152	28.5483	1.38343	26.3464	26.4388	26.3926	-0.772255	0	0	0	-27.1649	27.0667	27.5077	27.2872	0.12234	0	0	0	-27.1649	26.5947	26.5394	26.5671	-0.59779	27.6627	28.1762	27.9194	0.754565
38	31.762	31.1209	31.4414	36.063	35.1726	35.6178	4.17637	28.7047	29.0975	28.9011	-2.54032	30.6917	30.2106	30.4511	-0.990276	0	0	0	-31.4414	29.1248	29.3292	29.227	-2.21443	28.5838	30.5726	29.5782	-1.86321	29.5874	29.6252	29.6063	-1.83513	30.6853	29.8556	30.2704	-1.17096
39	26.0268	26.3084	26.1676	31.2621	32.4781	31.8701	5.70244	27.0294	28.1114	27.5704	1.40276	26.2482	25.8841	26.0662	-0.101462	0	0	0	-26.1676	0	0	0	-26.1676	25.398	25.6148	25.5064	-0.66124	27.2153	26.5875	26.9014	0.733755	28.3935	27.4831	27.9383	1.77068
41	27.0205	26.2965	26.6585	18.6041	19.3656	18.9849	-7.67363	26.8887	28.3396	27.6141	0.955625	26.2057	26.7333	26.4695	-0.189031	34.9901	37.5341	36.2621	9.60358	18.4214	27.2904	22.8559	-3.80261	26.2391	26.546	26.3925	-0.265975	27.4058	26.8498	27.1278	0.469297	27.8777	27.161	27.5194	0.860835
43	26.8234	24.4392	25.6313	31.1384	30.7605	30.9495	5.31813	29.8809	30.9683	30.4246	4.79328	26.0569	26.0305	26.0437	0.412405	0	0	0	-25.6313	26.2212	25.7988	26.01	0.378674	27.0943	27.6243	27.3593	1.72797	29.3106	30.078	29.6943	4.06295	28.1839	27.2354	27.7097	2.07832
45	27.3755	26.7625	27.069	32.0914	32.634	32.3627	5.2937	27.189	28.3652	27.7771	0.708043	28.048	27.654	27.851	0.781989	31.6163	31.2731	31.4447	4.37566	26.4452	26.475	26.4601	-0.60893	0	0	0	-27.069	27.5121	28.3105	27.9113	0.842305	27.4537	27.9678	27.7108	0.641749
46	26.6531	27.2732	26.9631	34.1902	32.2428	33.2165	6.25335	27.9163	29.0592	28.4878	1.52462	26.7515	26.8158	26.7836	-0.179509	0	0	0	-26.9631	25.9492	26.1851	26.0672	-0.895958	25.3001	27.1908	26.2455	-0.717669	26.3007	27.0591	26.6799	-0.283224	26.6772	31.7447	29.211	2.24782
47	23.7251	27.3379	25.5315	23.1986	22.5727	22.8857	-2.64586	28.062	29.8094	28.9357	3.40417	30.8083	27.9203	29.3643	3.8328	0	0	0	-25.5315	27.4353	27.4264	27.4308	1.89932	29.7384	29.7664	29.7524	4.22089	27.9376	28.6418	28.2897	2.75817	28.5376	29.1554	28.8465	3.31498
48	26.9812	27.0381	27.0096	33.2552	34.6298	33.9425	6.93291	27.773	28.1786	27.9758	0.966225	27.86	27.27	27.565	0.555391	0	0	0	-27.0096	25.7987	24.6552	25.2269	-1.78267	26.092	26.0408	26.0664	-0.943199	25.6485	26.4487	26.0486	-0.961043	26.1591	26.7601	26.4596	-0.549984
49	25.8125	26.1918	26.0021	32.3988	33.2169	32.8079	6.80573	26.8792	30.2075	28.5433	2.54118	26.53	26.03	26.28	0.277878	0	0	0	-26.0021	25.4345	25.7819	25.6082	-0.393909	25.7399	26.1109	25.9254	-0.0767207	24.1878	23.9272	24.0575	-1.9446	25.3784	25.254	25.3162	-0.685947
50	28.8726	29.3785	29.1255	33.9871	37.3453	35.6662	6.54067	29.4658	30.5635	30.0146	0.88913	29.4	29.66	29.53	0.404486	0	0	0	-29.1255	29.6955	28.5389	29.1172	-0.0082963	29.4031	29.9511	29.6771	0.551596	27.1846	27.1227	27.1536	-1.9719	28.1678	28.5356	28.3517	-0.773788
51	26.3814	26.6239	26.5026	32.2012	33.0481	32.6246	6.122	25.061	26.0015	25.5312	-0.97139	27.32	26.38	26.85	0.347361	0	0	0	-26.5026	25.9251	26.3676	26.1464	-0.356244	26.5288	26.4612	26.495	-0.00762401	25.1159	24.6252	24.8705	-1.6321	26.2756	26.2459	26.2608	-0.241848
52	26.8174	27.1193	26.9684	33.1557	34.13	33.6429	6.67448	25.3779	25.2547	25.3163	-1.65208	27.04	26.72	26.88	-0.0883717	0	0	0	-26.9684	26.4826	26.3295	26.4061	-0.562308	26.9973	27.1875	27.0924	0.124004	25.7001	24.533	25.1165	-1.85186	25.4379	26.0115	25.7247	-1.24367
53	25.7403	26.1856	25.963	32.7934	33.9181	33.3557	7.39279	24.9797	25.4162	25.198	-0.765002	28.88	28.28	28.58	2.61705	0	0	0	-25.963	25.9654	25.4056	25.6855	-0.277481	25.2699	35.3467	30.3083	4.34537	24.9423	25.3596	25.151	-0.811972	25.6371	25.5308	25.584	-0.378983
55	27.4876	27.8875	27.6875	34.3806	36.7139	35.5472	7.8597	27.1385	27.6031	27.3708	-0.31677	29.02	27.86	28.44	0.752469	0	0	0	-27.6875	27.2628	27.7674	27.5151	-0.17244	27.9281	28.1034	28.0157	0.328209	25.6803	26.6803	26.1803	-1.50719	26.361	27.1431	26.752	-0.935503
57	31.0947	30.8467	30.9707	36.6251	35.7342	36.1796	5.2089	29.2539	31.0106	30.1322	-0.838512	35.74	35.57	35.655	4.68425	0	0	0	-30.9707	31.2221	31.86	31.541	0.570282	30.055	30.0748	30.0649	-0.905849	29.6824	28.4086	29.0455	-1.92528	29.4706	30.8657	30.1681	-0.802612
58	26.0599	25.6634	25.8617	32.3651	32.9078	32.6364	6.77478	24.6543	25.4978	25.0761	-0.785603	27.61	30.1	28.855	2.99333	0	0	0	-25.8617	26.375	26.3663	26.3706	0.508966	26.5712	26.4532	26.5122	0.650543	24.5247	25.2971	24.9109	-0.950764	25.9518	26.0393	25.9956	0.133895
59	28.6504	29.3978	29.0241	33.1007	34.7877	33.9442	4.92012	36.3823	31.4381	33.9102	4.88615	32.53	32.66	32.595	3.57092	0	0	0	-29.0241	28.5733	28.193	28.3831	-0.640948	29.3643	28.5278	28.946	-0.0780401	27.9374	27.6166	27.777	-1.24704	29.0453	28.4719	28.7586	-0.265487
60	26.1079	26.01	26.0589	34.6598	33.9928	34.3263	8.26736	26.3535	28.1106	27.2321	1.17312	37.6	27.93	32.765	6.70606	0	0	0	-26.0589	25.6547	26.1561	25.9054	-0.153491	26.9702	25.919	26.4446	0.385664	23.9521	24.2329	24.0925	-1.96643	25.331	25.5676	25.4493	-0.609631
62	28.7492	28.0641	28.4067	35.8675	37.2113	36.5394	8.13272	27.3098	32.2476	29.7787	1.37206	31.3	33.7	32.5	4.09334	0	0	0	-28.4067	27.1741	27.5095	27.3418	-1.06488	28.0641	28.012	28.0381	-0.368587	26.5033	26.3054	26.4044	-2.00231	27.8921	27.7523	27.8222	-0.584464
63	31.2907	31.0057	31.1482	37.3284	37.3968	37.3626	6.21439	31.0324	32.3887	31.7106	0.562366	37.58	38.58	38.08	6.9318	0	0	0	-31.1482	30.6648	30.5694	30.6171	-0.531089	30.5749	30.6604	30.6177	-0.530527	28.6476	29.205	28.9263	-2.22189	30.1605	31.2508	30.7056	-0.442551
65	28.9555	30.1871	29.5713	34.0709	37.0926	35.5817	6.01045	26.7301	28.5213	27.6257	-1.94557	32.16	33.46	32.81	3.23873	0	0	0	-29.5713	27.7683	27.8689	27.8186	-1.75271	27.5871	27.5957	27.5914	-1.97992	25.8386	25.5122	25.6754	-3.89588	26.9084	27.8761	27.3923	-2.17901
66	28.4018	28.6848	28.5433	31.6118	31.9611	31.7865	3.24315	31.163	32.4764	31.8197	3.27639	33.19	33.56	33.375	4.83168	0	0	0	-28.5433	29.2489	29.078	29.1635	0.620168	29.1031	29.1419	29.1225	0.579182	27.0438	27.0888	27.0663	-1.47702	27.946	27.7447	27.8454	-0.697951
67	28.1359	29.3001	28.718	31.3361	33.0118	32.174	3.45594	30.4884	31.4803	30.9843	2.26626	31.64	32.32	31.98	3.26196	0	0	0	-28.718	28.527	28.357	28.442	-0.276032	28.1841	28.3721	28.2781	-0.439975	27.1945	25.7854	26.49	-2.22807	28.293	28.5221	28.4076	-0.310486
70	29.014	30.1145	29.5642	32.9665	33.1093	33.0379	3.47364	30.6778	31.4712	31.0745	1.51025	32.84	34.98	33.91	4.34577	0	0	0	-29.5642	29.5352	29.741	29.6381	0.0738526	30.5515	31.1136	30.8325	1.26831	29.6794	28.583	29.1312	-0.433017	28.6772	28.6309	28.6541	-0.910162
1	30.5378	27.1869	28.8623	30.2078	31.9548	31.0813	2.21898	36.54	36.5744	36.5572	7.69485	36.29	34.94	35.615	6.75268	28.0208	31.0518	29.5363	0.673983	31.0518	30.9869	31.0193	2.15699	31.1712	31.4698	31.3205	2.45817	29.2308	29.682	29.4564	0.594094	32.6578	34.1149	33.3864	4.52406
22	26.7466	25.8197	26.2831	32.0627	32.6712	32.367	6.08383	29.6862	27.388	28.5371	2.254	26.3956	26.674	26.5348	0.251662	0	0	0	-26.2831	26.4267	27.2452	26.836	0.552841	27.169	27.4197	27.2944	1.01122	26.2539	26.6	26.4269	0.143777	28.0227	27.7791	27.9009	1.61776
26	28.4613	27.4608	27.961	31.1219	32.2327	31.6773	3.71625	29.6862	27.388	28.5371	0.576112	25.7809	25.9054	25.8431	-2.11788	0	0	0	-27.961	0	0	0	-27.961	26.1721	25.8218	25.997	-1.96406	26.719	26.4458	26.5824	-1.3786	26.9509	27.4892	27.22	-0.74099
27	27.8888	26.4709	27.1799	30.3034	30.5754	30.4394	3.25953	28.5216	28.0101	28.2658	1.08597	25.8228	24.9356	25.3792	-1.80066	0	0	0	-27.1799	25.0138	29.4051	27.2095	0.0295816	25.4048	27.0096	26.2072	-0.972669	26.0281	26.2747	26.1514	-1.02849	26.983	27.1116	27.0473	-0.132598
30	26.503	26.2787	26.3908	31.3208	31.0664	31.1936	4.80279	32.701	28.5598	30.6304	4.23954	26.9117	26.2918	26.6017	0.210891	0	0	0	-26.3908	24.517	24.5916	24.5543	-1.83655	24.1502	24.2574	24.2038	-2.18701	25.5134	25.0761	25.2947	-1.09609	26.218	26.9164	26.5672	0.176341
33	29.0194	28.2835	28.6514	31.4929	31.9619	31.7274	3.07598	29.5749	29.037	29.3059	0.654522	30.6917	30.2106	30.4511	1.79972	0	0	0	-28.6514	26.6908	26.1214	26.4061	-2.2453	27.2457	27.4791	27.3624	-1.28902	27.6227	26.4201	27.0214	-1.63003	27.2852	28.4976	27.8914	-0.760013
61	29.0056	29.3765	29.191	31.2134	32.3389	31.7762	2.58512	28.4181	28.2673	28.3427	-0.848329	31.04	31.39	31.215	2.02396	0	0	0	-29.191	26.6866	27.1161	26.9014	-2.28968	26.9528	27.714	27.3334	-1.85765	25.9396	26.0598	25.9997	-3.19132	26.6433	26.0848	26.364	-2.82701
64	26.8402	27.0509	26.9455	30.5925	31.0033	30.7979	3.85242	27.6967	27.44	27.5684	0.622848	30.04	27.93	28.985	2.0395	0	0	0	-26.9455	26.2049	26.2725	26.2387	-0.706809	27.0966	27.174	27.1353	0.189791	26.1223	25.8865	26.0044	-0.941129	26.3416	25.7179	26.0297	-0.915761
68	32.3101	31.8597	32.0849	33.3341	33.2526	33.2934	1.20844	32.6847	35.5545	34.1196	2.03467	36.03	34.76	35.395	3.31007	0	0	0	-32.0849	30.6259	30.2958	30.4608	-1.62409	31.0737	31.3049	31.1893	-0.89565	29.7413	29.8234	29.7823	-2.30261	30.2317	29.327	29.7793	-2.30561
69	28.173	28.4033	28.2881	31.7265	31.0497	31.3881	3.09999	30.1638	28.7787	29.4713	1.18312	31.52	33.34	32.43	4.14185	0	0	0	-28.2881	27.436	27.626	27.531	-0.757158	27.5154	26.9683	27.2419	-1.04628	26.6608	26.1458	26.4033	-1.88484	26.6219	27.1619	26.8919	-1.39625
77	25.7209	27.1503	26.4356	33.6583	37.017	35.3377	8.90205	29.4149	29.1139	29.2644	2.82877	38.2799	36.3894	37.3347	10.899	0	0	0	-26.4356	28.0282	27.0972	27.5627	1.1271	27.3083	27.3046	27.3065	0.870866	25.7842	25.9241	25.8541	-0.58148	26.1789	26.5626	26.3707	-0.0648738
78	28.0725	27.505	27.7887	32.5796	32.9627	32.7711	4.98238	31.3091	30.1406	30.7249	2.93614	31.05	31.0314	31.0407	3.25196	0	0	0	-27.7887	27.5216	28.1249	27.8233	0.0345128	27.6194	27.3378	27.4786	-0.310124	25.3475	25.3798	25.3637	-2.42507	27.2717	27.5818	27.4268	-0.361978
79	29.3975	29.7823	29.5899	38.0399	35.089	36.5645	6.97454	34.7404	32.24	33.4902	3.90025	31.0314	37.5274	34.2794	4.68947	0	0	0	-29.5899	31.3716	33.5769	32.4743	2.88434	31.0012	31.0948	31.048	1.45811	29.7849	30.731	30.258	0.668049	30.1712	30.5619	30.3665	0.776613
80	27.36	27.4031	27.3815	32.0725	32.3509	32.2117	4.83018	31.0064	30.2466	30.6265	3.24492	37.5274	39.4267	38.477	11.0955	0	0	0	-27.3815	26.6825	31.5142	29.0984	1.71684	27.6139	27.9343	27.7741	0.392553	26.5394	26.9003	26.7199	-0.661677	26.9504	27.8744	27.4124	0.0308526
81	29.6407	29.8481	29.7444	35.6507	35.59	35.6204	5.87597	36.4411	32.0317	34.2364	4.49203	38.4	39.0252	38.7126	8.9682	0	0	0	-29.7444	29.7838	30.8279	30.3058	0.56146	30.5523	30.24	30.3961	0.651732	29.0312	28.1483	28.5897	-1.15465	29.052	29.5403	29.2962	-0.448223
82	29.6107	28.9664	29.2886	36.3613	34.6358	35.4986	6.21001	32.831	31.7485	32.2898	3.0012	32.45	32.3883	32.4191	3.13058	0	0	0	-29.2886	30.9533	30.0486	30.5009	1.21236	29.3936	29.7858	29.5897	0.301177	27.6166	27.5283	27.5725	-1.7161	29.4851	29.883	29.684	0.395472
83	25.3499	25.3258	25.3378	30.1825	30.7541	30.4683	5.13047	28.9009	28.0481	28.4745	3.13663	27.02	27.4718	27.2459	1.90805	0	0	0	-25.3378	25.9467	25.8691	25.9079	0.570067	25.7276	25.7299	25.7287	0.390888	24.6398	24.3296	24.4847	-0.853164	25.4204	25.7573	25.5888	0.250991
87	28.4118	28.304	28.3579	36.4352	36.2602	36.3477	7.98983	29.4418	28.8503	29.146	0.78817	27.7969	26.7344	27.2657	-1.0922	28.4623	27.7866	28.1245	-0.233406	28.4623	27.7866	28.1245	-0.233406	28.6251	28.8063	28.7157	0.357839	27.2162	29.3007	28.2584	-0.0994305	27.1511	27.2692	27.2102	-1.14771
88	27.3149	27.1662	27.2406	32.8343	33.1095	32.9719	5.7313	29.653	29.1035	29.3782	2.13767	27.6521	28.0169	27.8345	0.593947	0	0	0	-27.2406	28.3683	28.1817	28.275	1.03442	30.3071	30.9537	30.6304	3.38984	26.6891	26.4016	26.5454	-0.695192	27.0454	27.591	27.3182	0.0776315
91	27.265	27.0378	27.1514	37.285	37.26	37.2725	10.1211	29.0651	27.504	28.2845	1.13313	25.9069	25.9504	25.9286	-1.22276	0	0	0	-27.1514	31.6396	27.4119	29.5258	2.37434	28.5747	28.4424	28.5086	1.35714	26.3493	25.6722	26.0107	-1.14067	26.8211	27.9753	27.3982	0.246764
92	28.2561	28.0208	28.1385	31.9487	32.9447	32.4467	4.30819	29.7976	28.1682	28.9829	0.844402	27.0105	27.2708	27.1406	-0.997856	0	0	0	-28.1385	29.0462	31.1835	30.1149	1.97636	28.7822	31.2116	29.9969	1.85837	27.1369	26.7646	26.9507	-1.18778	28.0831	26.6756	27.3794	-0.759109

## Sheet: severe
severe code	globin		Average Ct-value	il-1		Average Ct-value	Delta Ct	il-2		Average Ct-value	Delta Ct	il-4		Average Ct-value	Delta Ct	il-6		Average Ct-value	Delta Ct	il-10		Average Ct-value	Delta Ct	ifn-g		Average Ct-value	Delta Ct	tnf-a		Average Ct-value	Delta Ct	tgf-b		Average Ct-value	Delta Ct
4	29.2164	29.9308	29.5736	35.8767	33.7618	34.8192	5.24564	34.5001	34.6	34.55	4.97646	34.7441	33.7689	34.2565	4.68288	0	0	0	-29.5736	31.6521	32.2503	31.9512	2.37762	30.3944	31.9135	31.1539	1.58035	32.878	33.7009	33.2894	3.71584	34.254	35.1659	34.7099	5.13632
9	27.2558	30.8218	29.0388	37.3756	35.0486	36.2121	7.17327	33.9409	32.7055	33.3232	4.28436	0	0	0	-29.0388	0	0	0	-29.0388	31.752	32.0972	31.9246	2.88579	30.1971	29.0652	29.6311	0.592334	32.4265	31.1373	31.7819	2.7431	34.3106	32.0643	33.1874	4.14863
10	25.6012	27.7558	26.6785	34.9955	38.2826	36.6391	9.96054	30.2472	28.5625	29.4049	2.72636	32.6744	32.4342	32.5543	5.87581	0	0	0	-26.6785	30.4585	30.2585	30.3585	3.67998	30.9327	30.74	30.8364	4.15788	30.9842	31.9848	31.4845	4.80599	33.1648	35.2166	34.1907	7.51216
54	26.2201	27.0477	26.6339	30.2573	31.329	30.7932	4.15928	30.2069	30.5015	30.3542	3.72033	28.29	27.69	27.99	1.35611	0	0	0	-26.6339	26.7274	26.5563	26.6418	0.00793346	26.4514	26.6432	26.5473	-0.0865994	24.7416	24.752	24.7468	-1.88712	26.7499	25.5032	26.1265	-0.507351
76	27.0086	27.1252	27.0669	35.2958	33.4349	34.3653	7.29846	30.0678	29.5599	29.8138	2.74697	38.91	34.19	36.55	9.48314	0	0	0	-27.0669	26.4876	27.2242	26.8559	-0.210953	29.2332	27.0415	28.1374	1.07051	26.0519	26.0922	26.0721	-0.994784	26.6499	27.2167	26.9333	-0.133596
84	26.0809	26.0619	26.0714	31.388	30.2064	30.7972	4.72582	28.0037	27.5605	27.7821	1.71074	30.58	28.68	29.63	3.55862	0	0	0	-26.0714	26.8304	26.5793	26.7049	0.633473	26.3865	27.0225	26.7045	0.633126	25.2602	24.3379	24.799	-1.27233	26.1437	25.9818	26.0628	-0.008621
85	0	0	0	36.4733	38.901	37.6872	37.6872	29.3463	28.8243	29.0853	29.0853	28.7044	27.2164	27.9604	27.9604	0	0	0	0	27.9931	26.9902	27.4917	27.4917	27.166	27.932	27.549	27.549	27.192	26.4903	26.8412	26.8412	26.4669	26.5469	26.5069	26.5069
86	27.9932	28.2294	28.1113	33.7138	32.2947	33.0043	4.89296	28.981	28.677	28.829	0.717698	28.3955	28.1754	28.2855	0.174168	0	0	0	-28.1113	28.7656	28.5326	28.6491	0.537788	28.7189	28.7644	28.7417	0.630342	25.807	26.204	26.0055	-2.10582	28.3005	27.9316	28.116	0.00472088
89	31.3392	32.3539	31.8466	38.95	38.9395	38.9447	7.09817	29.828	30.0589	29.9434	-1.90311	30.0609	30.0195	30.0402	-1.80636	0	0	0	-31.8466	31.9137	28.0801	29.9969	-1.8497	32.2458	31.9181	32.082	0.235425	30.4394	29.326	29.8827	-1.96387	30.9426	30.2312	30.5869	-1.25969
90	31.1144	30.5394	30.8269	33.4879	33.8759	33.6819	2.85499	28.6826	28.6282	28.6554	-2.17152	30.0626	32.1511	31.1068	0.279925	0	0	0	-30.8269	31.6396	27.4119	29.5258	-1.30116	30.6891	32.1	31.3946	0.567683	30.8724	29.1194	29.9959	-0.831029	31.7828	30.4665	31.1246	0.297725
93	30.8827	30.66	30.7713	36.7138	33.0088	34.8613	4.08994	32.7209	31.9245	32.3227	1.55136	27.5889	27.2416	27.4152	-3.35608	21.4765	33.3782	27.4273	-3.34401	28.6233	28.1315	28.3774	-2.39394	29.8651	30.7638	30.3145	-0.456861	29.062	29.4376	29.2498	-1.52155	30.464	30.2283	30.3462	-0.425151
94	27.6531	26.5098	27.0814	33.2305	36.6361	34.9333	7.85191	35.2372	33.0509	34.144	7.06261	28.6985	28.002	28.3503	1.26886	21.8649	25.2426	23.5537	-3.5277	27.9498	28.1593	28.0546	0.97314	30.4204	31.359	30.8897	3.80828	30.0033	30.1051	30.0542	2.97275	31.257	30.7709	31.0139	3.93251
95	23.4039	27.253	25.3285	30.8278	31.2794	31.0536	5.72512	30.1777	31.8223	31	5.67155	24.6734	24.4734	24.5734	-0.755052	20.4781	20.5123	20.4952	-4.83329	23.0884	22.4773	22.7828	-2.54562	28.2785	29.1068	28.6927	3.36422	25.6453	26.177	25.9112	0.582694	27.6292	27.3797	27.5045	2.17599
96	29.4086	29.3037	29.3561	29.9708	30.8164	30.3936	1.03747	29.206	29.7347	29.4703	0.114205	25.2109	24.3677	24.7893	-4.56683	14.3487	38.3397	26.3442	-3.01193	24.4199	24.8746	24.6472	-4.70889	27.9122	29.0631	28.4876	-0.868504	26.1359	26.7559	26.4459	-2.91023	27.555	27.0854	27.3202	-2.03594
97	38.2853	38.4163	38.3508	38.2853	38.4163	38.3508	0	32.8648	33.3573	33.1111	-5.23972	29.711	32.0843	30.8976	-7.45317	17.0616	23.9159	20.4888	-17.862	30.3779	30.6779	30.5279	-7.82293	31.8848	33.0564	32.4706	-5.88015	32.22	36.0708	34.1454	-4.2054	34.0987	33.5615	33.8301	-4.52068
98	28.3684	28.372	28.3702	30.555	32.0853	31.3202	2.94997	32.018	32.0834	32.0507	3.68049	26.3352	26.0817	26.2084	-2.16174	17.4481	30.5585	24.0033	-4.3669	33.3941	38.6175	36.0058	7.63566	31.8484	29.2978	30.5731	2.20289	27.4503	27.4829	27.4666	-0.903579	28.7562	29.1062	28.9312	0.560995
99	17.6387	24.369	21.0039	33.559	33.1729	33.3659	12.3621	34.6016	36.5887	35.5952	14.5913	28.0189	27.1461	27.5825	6.5786	19.6548	37.7347	28.6948	7.69089	27.5283	26.2583	26.8933	5.8894	29.2873	29.8435	29.5654	8.56154	28.3032	29.178	28.7406	7.73675	29.1999	28.6316	28.9157	7.91187
100	25.4678	26.5827	26.0252	34.5211	34.4647	34.4929	8.46769	39.369	33.5006	36.4348	10.4096	29.0461	27.7439	28.395	2.36977	25.1322	30.2224	27.6773	1.65208	30.9706	28.802	29.8863	3.86108	31.5324	31.3232	31.4278	5.40254	31.1877	31.1817	31.1847	5.15947	32.1779	33.3683	32.7731	6.74786
101	30.6863	22.625	26.6557	33.3426	33.6726	33.5076	6.85195	31.0951	30.9471	31.0211	4.36544	39.9378	35.6297	37.7837	11.128	36.1568	39.1568	37.6568	11.0012	31.3092	31.5997	31.4544	4.79874	33.9026	33.7177	33.8102	7.15447	32.2178	31.5916	31.9047	5.249	35.4368	33.6829	34.5599	7.90419
102	29.0092	29.6397	29.3245	34.5634	35.5118	35.0376	5.71314	33.7751	31.749	32.7621	3.43758	29.5555	29.0311	29.2933	-0.0311903	28.6187	25.7185	27.1686	-2.15583	27.1491	27.9929	27.571	-1.75345	30.1454	30.7269	30.4362	1.11168	29.9032	29.8201	29.8616	0.537141	30.3765	33.0516	31.7141	2.3896
103	29.3174	33.0508	31.1841	29.3174	33.0508	31.1841	0	32.1199	36.1333	34.1266	2.94249	30.0216	29.9971	30.0094	-1.17475	25.1941	25.1738	25.1839	-6.00017	30.0359	30.3122	30.174	-1.01009	21.9285	34.48	28.2042	-2.97991	30.2256	30.2935	30.2595	-0.924589	33.0972	32.3345	32.7159	1.53176
104	27.2038	23.4727	25.3382	12.9576	11.9303	12.4439	-12.8943	29.0437	31.686	30.3648	5.02662	26.1662	26.0303	26.0982	0.760017	26.2277	27.2577	26.7427	1.40448	26.612	26.2145	26.4133	1.07504	28.6985	29.8642	29.2814	3.94316	28.089	27.9162	28.0026	2.66439	29.464	28.9844	29.2242	3.88595
105	31.1755	21.3249	26.2502	30.0992	30.3932	30.2462	3.99596	30.0178	29.2459	29.6318	3.38164	25.0318	24.487	24.7594	-1.49079	37.3528	38.1076	37.7302	11.48	25.9312	25.9151	25.9231	-0.327088	27.8014	29.2339	28.5176	2.26744	27.5865	27.0539	27.3202	1.07	28.4968	28.3589	28.4279	2.17765
106	22.8629	23.2554	23.0592	30.5607	29.1782	29.8694	6.81028	31.6217	29.9464	30.7841	7.72492	26.2936	27.2997	26.7966	3.73746	17.3033	18.4033	17.8533	-5.20586	25.2965	27.2115	26.254	3.19488	28.9125	29.1625	29.0375	5.97835	27.6727	27.9573	27.815	4.75587	29.2619	29.2809	29.2714	6.21225
107	28.5909	29.968	29.2795	26.9653	27.0906	27.028	-2.25149	28.4084	28.944	28.6762	-0.603281	22.8852	22.3498	22.6175	-6.66197	28.6166	12.4224	20.5195	-8.75998	20.2423	22.4304	21.3364	-7.94311	23.2583	25.5942	24.4263	-4.85319	23.525	24.4445	23.9847	-5.29475	25.9419	24.9083	25.4251	-3.8544
108	27.6321	28.7013	28.1667	37.7003	33.4984	35.5993	7.43262	33.6523	31.8922	32.7722	4.60555	28.5561	28.424	28.4901	0.323363	36.7592	20.3926	28.5759	0.409198	27.217	28.0927	27.6549	-0.511837	30.9958	33.2061	32.1009	3.93424	30.4929	32.0723	31.2826	3.11592	32.5669	32.27	32.4185	4.25179
109	28.7958	31.1441	29.9699	31.3054	32.7397	32.0226	2.05261	30.4947	30.9304	30.7125	0.742598	26.7794	26.3736	26.5765	-3.39344	21.5891	37.4646	29.5268	-0.443123	27.0115	27.5482	27.2798	-2.69012	29.2302	30.6251	29.9277	-0.0422882	28.0716	28.1981	28.1349	-1.83509	28.6792	30.2204	29.4498	-0.520109
110	28.7958	31.1441	29.9699	31.2255	33.1443	32.1849	2.21495	31.0222	31.0648	31.0435	1.07357	29.0917	27.8044	28.4481	-1.52189	36.9551	38.3951	37.6751	7.70516	31.5009	30.5947	31.0478	1.07784	31.1922	32.0277	31.61	1.64001	30.9913	29.5874	30.2893	0.319374	30.6197	30.8713	30.7455	0.775561
111	31.4244	30.1682	30.7963	35.5734	36.0061	35.7897	4.99343	32.0891	30.0668	31.078	0.281669	32.6711	30.3522	31.5116	0.715344	21.4554	28.6157	25.0355	-5.76077	30.4466	30.2721	30.3593	-0.436957	32.4436	33.7163	33.0799	2.28363	31.3513	32.2399	31.7956	0.999294	33.0276	33.9215	33.4746	2.67829
112	30.1059	30.2294	30.1676	34.5249	31.6116	33.0682	2.9006	37.5666	36.0243	36.7954	6.62783	29.5474	28.6086	29.078	-1.08962	34.7974	33.8006	34.299	4.13138	27.0607	16.929	21.9949	-8.17276	31.9537	30.6817	31.3177	1.15009	30.3922	30.1806	30.2864	0.118788	32.764	32.4568	32.6104	2.44278
113	32.5068	29.602	31.0544	31.2217	32.8788	32.0503	0.995879	32.3689	33.4181	32.8935	1.83912	28.2167	28.1847	28.2007	-2.85372	25.2682	24.5682	24.9182	-6.13621	27.5364	27.9854	27.7609	-3.29348	30.6389	31.4532	31.0461	-0.00834644	28.4153	29.029	28.7222	-2.33225	30.7037	31.1424	30.923	-0.131365
114	26.3574	26.3076	26.3325	29.7736	30.0215	29.8975	3.56505	29.4294	30.1197	29.7746	3.44206	24.1279	23.8226	23.9752	-2.35725	21.2095	30.0068	25.6081	-0.724349	22.6132	21.5122	22.0627	-4.2698	26.6665	27.516	27.0913	0.758763	25.7947	25.5757	25.6852	-0.647287	26.6361	26.746	26.691	0.358531
115	26.0368	25.0645	25.5507	30.476	31.3174	30.8967	5.34607	31.0256	30.4383	30.7319	5.18128	25.1699	25.9191	25.5445	-0.00620357	21.5441	21.481	21.5126	-4.03811	25.392	25.2028	25.2974	-0.25329	28.4309	27.5237	27.9773	2.42662	26.84	26.7016	26.7708	1.22011	27.4692	27.3574	27.4133	1.86263
116	27.669	27.9537	27.8113	31.5177	32.3849	31.9513	4.13999	30.0647	30.9406	30.5026	2.69131	27.0536	26.8252	26.9394	-0.871922	19.249	29.7758	24.5124	-3.29891	24.673	23.5261	24.0996	-3.71175	26.6968	28.2123	27.4546	-0.35674	26.3806	27.0557	26.7181	-1.0932	27.4837	28.149	27.8164	0.00503416
117	30.7858	30.6732	30.7295	31.2416	33.5017	32.3717	1.64215	31.3321	31.0938	31.213	0.483469	29.4689	28.5292	28.9991	-1.73045	37.8239	37.704	37.764	7.03446	28.537	30.3469	29.4419	-1.28757	33.0987	22.5588	27.8288	-2.90073	29.0349	29.3209	29.1779	-1.55158	31.5317	31.1126	31.3222	0.592682
118	30.9535	32.0708	31.5121	34.8285	33.1184	33.9735	2.46133	33.2422	32.0725	32.6573	1.14518	27.1787	28.3846	27.7817	-3.73048	21.2069	30.547	25.8769	-5.63519	29.2808	29.1852	29.233	-2.27911	31.6379	30.2786	30.9582	-0.553908	29.8604	30.3331	30.0967	-1.41539	30.8735	31.0469	30.9602	-0.551947
119	27.4207	27.6676	27.5442	23.5726	39.3493	31.4609	3.91675	32.2029	33.2423	32.7226	5.17841	31.1521	32.6398	31.8959	4.35177	23.9808	27.5433	25.762	-1.78215	31.2321	30.1709	30.7015	3.15734	34.2208	32.3004	33.2606	5.71644	32.4806	31.4333	31.9569	4.41278	34.1343	32.4468	33.2905	5.74636
120	29.0654	28.6324	28.8489	31.7448	32.6033	32.174	3.32513	30.8637	31.5991	31.2314	2.38252	27.3509	27.6117	27.4813	-1.36757	22.2955	32.4874	27.3914	-1.45744	25.7062	25.161	25.4336	-3.41526	29.0851	28.8431	28.9641	0.115188	28.7955	27.506	28.1507	-0.698153	30.4701	28.4237	29.4469	0.598013
121	29.5949	32.3979	30.9964	31.8652	34.3318	33.0985	2.10208	30.2653	31.0849	30.6751	-0.321316	26.1962	26.7621	26.4792	-4.51722	33.3832	33.8241	33.6037	2.60727	25.624	26.1021	25.863	-5.13336	28.6264	30.0977	29.362	-1.63434	28.9178	27.3047	28.1112	-2.88517	29.7433	29.2884	29.5158	-1.48057
122	30.0799	30.1604	30.1201	0	0	0	-30.1201	31.3526	31.6206	31.4866	1.36645	27.556	27.4375	27.4967	-2.62339	23.0618	26.0006	24.5312	-5.58898	26.4137	26.913	26.6633	-3.45682	30.1374	29.1381	29.6377	-0.48239	28.4699	27.2477	27.8588	-2.26137	29.6231	29.7318	29.6775	-0.44266
123	24.9344	24.9466	24.9405	0	0	0	-24.9405	31.4426	34.434	32.9383	7.99779	28.1728	29.551	28.8619	3.92141	22.6341	22.2385	22.4363	-2.50421	27.3739	29.7533	28.5636	3.62311	31.1318	32.2012	31.6665	6.72599	30.0155	30.3714	30.1934	5.25292	28.6878	30.9332	29.8105	4.86999
124	28.0848	31.3243	29.7046	32.4112	32.1638	32.2875	2.5829	30.3588	31.2982	30.8285	1.1239	24.0488	25.6006	24.8247	-4.87986	23.8234	30.0999	26.9616	-2.74294	26.3986	14.0843	20.2415	-9.46312	28.0419	26.8034	27.4226	-2.28194	26.8682	26.1556	26.5119	-3.19268	27.6993	27.2818	27.4905	-2.21404
125	28.1783	27.0128	27.5955	37.9267	36.3769	37.1518	9.55627	37.2704	32.666	34.9682	7.37263	29.8509	29.5042	29.6776	2.08205	28.4068	15.2933	21.85	-5.74551	29.9434	29.8199	29.8816	2.28609	32.3385	34.6289	33.4837	5.88816	32.7591	30.516	31.6376	4.04201	32.8796	32.2962	32.5879	4.99231
126	26.9424	28.3127	27.6275	35.1742	33.3198	34.247	6.61944	32.3251	29.1572	30.7411	3.1136	27.3459	25.5053	26.4256	-1.20194	25.8464	28.156	27.0012	-0.62636	26.1552	25.795	25.9751	-1.65248	28.6189	29.8939	29.2564	1.62884	26.7314	27.5875	27.1594	-0.468092	28.7686	28.2823	28.5255	0.897924
127	33.4672	27.7961	30.6317	0	0	0	-30.6317	33.0442	33.4573	33.2507	2.61906	27.0644	25.5186	26.2915	-4.34015	38.4281	19.25	28.839	-1.79265	28.3769	27.7613	28.0691	-2.56255	28.2635	29.5355	28.8995	-1.73221	26.9517	27.0054	26.9786	-3.65312	29.0503	28.5669	28.8086	-1.82309
128	29.8299	38.5676	34.1988	0	0	0	-34.1988	34.0731	32.2812	33.1771	-1.02162	29.0698	31.8712	30.4705	-3.72826	36.0645	34.6405	35.3525	1.15375	31.1675	31.7722	31.4699	-2.72891	21.9348	32.6202	27.2775	-6.92129	32.2809	33.4585	32.8697	-1.32904	32.4009	32.1383	32.2696	-1.92914
129	39.3798	39.6698	39.5248	39.7298	39.6698	39.6998	0.175	33.2715	31.1077	32.1896	-7.33527	31.3816	30.0563	30.719	-8.80589	14.0273	25.2504	19.6389	-19.886	32.7226	32.2826	32.5026	-7.02227	32.5783	32.7786	32.6785	-6.84637	33.1572	34.1672	33.6622	-5.86268	7.30352	5.80416	6.55384	-32.971
